# Supplementary material for: Uncovering Novel DPP-IV Inhibitory Peptides from Amphibian (Lithobates catesbeiana) Skin via Peptidomics and Molecular Simulation
Source: Foods. 2025 Aug 28;14(17):3023. doi: 10.3390/foods14173023 (PMC12427844; doi:10.3390/foods14173023)
Supplement: Supplementary file 1 [file foods-14-03023-s001.zip]

Archive with 1 entries (1 files):
- foods-3824089-supplementary.pdf
